# Supplementary material for: Burden of hospitalized childhood community-acquired pneumonia: A retrospective cross-sectional study in Vietnam, Malaysia, Indonesia and the Republic of Korea
Source: Hum Vaccin Immunother. 2017 Nov 10;14(1):95–105. doi: 10.1080/21645515.2017.1375073 (PMC5791577; doi:10.1080/21645515.2017.1375073)
Supplement: Supplemental_Material.zip [file khvi-14-01-1375073-s001.zip]

Archive with 2 entries (2 files):
- Supplemental Material.docx
- 2017HV0070R-s02.pdf
